# Supplementary material for: In TFIIH, XPD Helicase Is Exclusively Devoted to DNA Repair
Source: PLoS Biol. 2014 Sep 30;12(9):e1001954. doi: 10.1371/journal.pbio.1001954 (PMC4182028; doi:10.1371/journal.pbio.1001954)
Supplement: Table S1 — Contains data for Figure 2 . (XLSX) [file pbio.1001954.s005.xlsx]

## Sheet: binding constants Figure 2C
	XPD wt			K48R			R195A			Y191A			R195E			F192A			K719W			Y156A			XPD + p44
	conc/M	kD/M		conc/M	kD/M		conc/M	kD/M		conc/M	kD/M		conc/M	kD/M		conc/M	kD/M		conc/M	kD/M		conc/M	kD/M		conc/M	kD/M
	1.5e-07	9.44068e-08		2e-07	1.23116e-07		1e-06	9.14796e-07		8e-07	6.46343e-07		8e-07	6.04091e-07		8e-07	5.23916e-07		2e-07	2.63913e-07		8e-07	5.20136e-07		1e-07	8.39416e-08
	1.5e-07	9.25652e-08		2e-07	1.26967e-07		1e-06	9.56077e-07		8e-07	6.19775e-07		8e-07	5.6043e-07		8e-07	4.99808e-07		2e-07	2.08555e-07		8e-07	5.23898e-07		1.5e-07	1.00139e-07
batch1	2e-07	1.25488e-07		3e-07	1.73233e-07		1.2e-06	9.52979e-07		1e-06	7.88525e-07		1e-06	6.75939e-07		1e-06	6.62771e-07		3e-07	2.58524e-07		1e-06	6.12204e-07		2e-07	1.03622e-07
	2e-07	1.21825e-07		3e-07	1.65698e-07		1.2e-06	9.80451e-07		1e-06	7.15896e-07		1e-06	6.70661e-07		1e-06	6.57415e-07		3e-07	2.87106e-07		1e-06	5.70873e-07		2.5e-07	1.06519e-07
	2.5e-07	1.56507e-07		3.5e-07	1.89812e-07		1e-06	1.21069e-06		1.2e-06	8.6741e-07		1.2e-06	7.05304e-07		1.2e-06	7.48698e-07		1.5e-07	2.5191e-07		1e-06	6.20982e-07		3e-07	6.86771e-08
	3e-07	1.8214e-07		3.5e-07	1.92528e-07		1e-06	1.30167e-06		1.2e-06	8.87463e-07		1.2e-06	7.85342e-07		1.2e-06	8.14838e-07		1.5e-07	1.86204e-07		1.2e-06	7.65599e-07
	3e-07	1.74002e-07		4e-07	2.13025e-07		1.5e-06	1.32452e-06		1e-06	5.96829e-07		1e-06	8.44332e-07		8e-07	6.16296e-07		2e-07	2.18651e-07		1.2e-06	7.65517e-07
	3e-07	6.61584e-08		3.5e-07	1.02141e-07		1.5e-06	1.39621e-06		1e-06	6.09775e-07		1e-06	7.66279e-07		8e-07	5.99258e-07		2e-07	2.19649e-07		8e-07	4.94794e-07
	3e-07	7.50246e-08		3.5e-07	1.16189e-07		1e-06	7.7934e-07		1.5e-06	8.84518e-07		2e-06	1.15672e-06		1e-06	7.17543e-07		2.5e-07	2.18972e-07		8e-07	5.24051e-07
	3e-07	5.4e-08		3.5e-07	1.07273e-07		1e-06	7.76593e-07		1.5e-06	8.77151e-07		2e-06	1.33632e-06		1e-06	7.36982e-07		2.5e-07	2.26874e-07		8e-07	4.94373e-07
batch2	3.5e-07	9.3496e-08		4e-07	1.20172e-07		1.2e-06	8.70324e-07		2e-06	1.01919e-06		8e-07	8.64971e-07		1.2e-06	8.90183e-07		3e-07	2.49935e-07		1e-06	6.00303e-07
	3.5e-07	1.18737e-07		4e-07	1.25651e-07		1.2e-06	9.13528e-07		2e-06	1.2046e-06		8e-07	8.91288e-07		1.2e-06	7.89538e-07		1.5e-07	1.03638e-07		1e-06	6.15502e-07
Batch3	4e-07	1.07256e-07		5e-07	1.47577e-07		1e-06	9.50472e-07		8e-07	9.99779e-07		1e-06	1.24126e-06		8e-07	7.08105e-07		1.5e-07	1.05168e-07		1e-06	5.98388e-07
	4e-07	1.11654e-07		5e-07	1.54833e-07		1e-06	9.59276e-07		8e-07	8.87403e-07		1e-06	1.17432e-06		8e-07	5.34873e-07		2e-07	1.3367e-07		8e-07	4.15745e-07
	1.5e-07	1.0041e-07		1.5e-07	1.50122e-07		1.2e-06	1.17157e-06		1e-06	9.56522e-07		1.5e-06	1.18227e-06		1e-06	5.42694e-07		2e-07	1.29526e-07		8e-07	4.13943e-07
	1.5e-07	1.0453e-07		1.5e-07	1.48682e-07		1.2e-06	1.09297e-06		1e-06	7.51501e-07		1.5e-06	1.19333e-06		1e-06	6.52586e-07		3e-07	1.87576e-07		1e-06	4.93161e-07
	2e-07	1.26549e-07		2e-07	1.83e-07					1.5e-06	1.00695e-06					1.5e-06	7.1696e-07		3e-07	1.84722e-07		1e-06	5.03803e-07
	2e-07	1.19361e-07		2e-07	1.83164e-07					1.5e-06	1.00619e-06					1.5e-06	6.19618e-07		1.5e-07	1.29624e-07
	3e-07	1.65929e-07		3e-07	2.31279e-07														1.5e-07	1.26679e-07
	3e-07	1.73824e-07		3e-07	2.33878e-07														2e-07	1.5013e-07
																			2e-07	1.56057e-07
																			3e-07	2.00301e-07
																			3e-07	2.07334e-07
mean		1.18193e-07			1.59417e-07			1.03447e-06			8.51434e-07			9.15805e-07			6.68449e-07			1.9151e-07			5.60781e-07			9.25796e-08
SD		3.65433e-08			3.98913e-08			1.9245e-07			1.69761e-07			2.5674e-07			1.07379e-07			5.37421e-08			9.99217e-08			1.59633e-08

## Sheet: ATPase data Figure 2D
numbers 1-2 indicate different protein batches
	no p44		p44			no p44			p44		p44			no p44	p44		no p44	p44
	slope/min	slope/min	slope/min	slope/min	slope/min	mean slope/min		SD slope/min	mean slope/min		SD slope/min			final mean	final mean		final SD	final SD
WT 1	0.048	0.05	0.364	0.362	ctXPD	0.0465		0.003	0.261		0.11826		ctXPD	0.124598	0.699357		0.00803859	0.31688
WT 2	0.044	0.044	0.172	0.146	ctXPD				0.0465		0.003		K48R		0		0	0
K48R 1			0	0	K48R				0		0		Y156A		0.432744		0	0.124331
K48R 2			0	0	Y156A				0.1615		0.0464004		F192A		0.192926		0	0.102431
Y156A 1			0.152	0.112	F192A				0.072		0.0382274		R195A		0.375134		0	0.0670775
Y156A 2			0.224	0.158	R195A				0.14		0.0250333		R195E		0.152733		0	0.0744504
F192A 1			0.04	0.04	R195E				0.057		0.0277849		R719W		0.117899			0.0231538
F192A 2			0.116	0.092	R719W				0.044		0.00864099
R195A 1			0.104	0.142
R195A 2			0.156	0.158
R195E 1			0.08	0.08
R195E 2			0.044	0.024
R719W 1			0.048	0.032
R719W 2			0.052	0.044
