# Supplementary material for: In TFIIH, XPD Helicase Is Exclusively Devoted to DNA Repair
Source: PLoS Biol. 2014 Sep 30;12(9):e1001954. doi: 10.1371/journal.pbio.1001954 (PMC4182028; doi:10.1371/journal.pbio.1001954)
Supplement: Table S2 — Contains data for Figure 3 . (XLSX) [file pbio.1001954.s006.xlsx]

## Sheet: Figure 3A
		fluorescence change per second
	protein		mean	SD
	ctXPD	1397	1906.33	408.878		batch1	batch2	batch3
		1854
		2332
		1876
		1352
		2414
		1891
		1632
		2409
	K48R	1.4	7.80667	6.75824
		10
		3
		1.44
		15
		16
	Y156A	471	407.5	70.1451
		455
		386
		318
	F192A	28	24.125	7.05189
		32
		19.5
		17
	R195A	12	11.2	4.32589
		7.7
		8.1
		17
	R195E	15	9.25	7.22842
		16
		3
		3
	K719W	2.7	4.775	2.29837
		3
		7.4
		6

## Sheet: Figure 3B
	Scan 290813012					Scan 22082013					Scan 23082013
			activity (au)	activity (% wt)
	p34/p44 control	1	1934.65	0.0371346				activity (au)	activity (% wt)				activity (au)	activity (% wt)
	XPD control	2	4201.76	0.0806505		XPD control	1	9689.65	0.132386		XPD control	1	8226.94	0.13433
	wt	3	52098.4	1		wt	2	73192.6	1		wt	2	61244.3	1
	C134S	4	2637.35	0.0506224		C134S	3	14644.6	0.200083		C134S	3	6856.26	0.111949
	C155S	5	3442	0.0660674		C155S	4	16837.1	0.230038		C155S	4	11503.4	0.187827
	Y157A	6	5672.93	0.108889		Y157A	5	24179	0.330348		Y157A	5	18789	0.306787
	F161A	7	4029.3	0.0773401		F161A	6	21351.1	0.291711		F161A	6	11781	0.192361
	F193A	8	4196.62	0.0805518		F193A	7	20794.8	0.28411		F193A	7	15843.9	0.2587
	R196A	9	5302.28	0.101774		R196A	8	26279	0.359039		R196A	8	21144.4	0.345246
	R196E	10	3727.25	0.0715425		R196E	9	20411.6	0.278875		R196E	9	18445.5	0.301178
	L372A	11	43872.3	0.842106		L372A	10	66879.2	0.913742		L372A	10	69901.6	1.14136
	R722W	12	9196.54	0.176523		R722W	11	34411.7	0.470153		R722W	11	29174.5	0.476362
	L372 control	13	3042.03	0.0583902		p34/p44 control	12	2925.2	0.0399657		p34/p44 control	12	2934.85	0.0479204
						wt	13	74556.9	1.01864		wt	13	91339.9	1.4914
	p34/p44 control = probe
			XPD	activity	rmsd
			wt	1	0
			C134S	0.120885	0.0751297
			C155S	0.161311	0.0851407
			Y157A	0.248675	0.12163
			F161A	0.187137	0.107281
			F193A	0.207787	0.110919
			R196A	0.268686	0.144715
			R196E	0.217198	0.126634
			L372A	0.965735	0.156254
			R722W	0.374346	0.171348
			probe	0.0416736	0.00559205
