# Supplementary material for: In TFIIH, XPD Helicase Is Exclusively Devoted to DNA Repair
Source: PLoS Biol. 2014 Sep 30;12(9):e1001954. doi: 10.1371/journal.pbio.1001954 (PMC4182028; doi:10.1371/journal.pbio.1001954)
Supplement: Table S3 — Contains data for Figure 4 . (XLSX) [file pbio.1001954.s007.xlsx]

## Sheet: Figure 4C (left panel)
		Data 1 (scan)
		NER20120403 (raw data only)			Experiments performed with 100ng of XPD wt (second expeiment) and mutant
			activity (raw data)	activity (backgound correction, % wt)
		wt	81940	1
		C134S	17467	0.142201
		C155S	15467	0.115592
		Y158A	18498	0.155919
		F161A	13262	0.0862548
		F193A	14115	0.0976038
		F196A	25299	0.246404
		F196E	22159	0.204627
		L372A	70941	0.853661
		R722W	17537	0.143133
		no XPD (background)	6779	0
		Data 2 and 3 (scan)
		NER 20130702 (Figure 4C, left panel)
			activity (raw data *)	activity (backgound correction, % wt)				* backgound substracted
		wt (100ng)	21099	1		lane 2
		wt (200ng)	85642	1		lane 3
		R196A (100ng)	2000	0.0947912		lane 6
		R196A (200ng)	6024	0.0703393		lane 7
		R196E (100ng)	3000	0.142187		lane 8
		R196E (200ng)	3600	0.0420354		lane 9
		L372A (100ng)	25694	1.21778		lane 10
		L372A (200ng)	34309	0.40061		lane 11
		R722A (100ng)	3700	0.175364		lane 12
		R722A (200ng)	8323	0.0971836		lane 13
			NER 20120403	NER 20130702 (Figure 4C)
			(100 ng XPD)	(100 ng XPD)	(200ng XPD)	Activity (%, wt)	rmsd (%)
		wt	100	100	100	100	0
		R196A	25	9	7	13.6667	8.05536
		R196E	20	14	4	12.6667	6.59966
		L372A	85	122	40	82.3333	33.5294
		R722W	14	18	10	14	3.26599
		NER20120412 (not used)

## Sheet: Figure 4D 
Plate Identifier :	NER-20130219			normalized activity = measured firefly activity/renilla luciferase activity) divided by a normalization factor
Measurement Date :	19/02/2013			activity (% average wt) = average normalized activity
Measurement Time :	11:03:11
Measurement, firefly luciferase activity
										relative luciferase activity (%)
Well	raw activity			normalized activity				activity (% average wt)	average	rmsd
D10	24319	wt, 1000		24.7905		wt, 1000	24.7905	1.02253	1	0.153136		Normalization 1000J/m2		24.2442
D11	22461	wt, 1000		27.6535		wt, 1000	27.6535	1.14062
D12	11553	wt, 1000		20.2887		wt, 1000	20.2887	0.836847
E10	2363	Empty, 1000		2.98185		Empty, 1000	2.98185	0.122992	0.128625	0.0155163
E11	2699	Empty, 1000		3.54381		Empty, 1000	3.54381	0.146171
E12	1814	Empty, 1000		2.8296		Empty, 1000	2.8296	0.116712
F10	3768	C155S, 1000		3.00029		C155S, 1000	3.00029	0.123753	0.115764	0.0107902
F11	2059	C155S, 1000		2.91054		C155S, 1000	2.91054	0.120051
F12	2343	C155S, 1000		2.50902		C155S, 1000	2.50902	0.103489
G10	9648	R196E; 1000		14.7107		R196E; 1000	14.7107	0.60677	0.479344	0.118227
G11	7381	R196E; 1000		11.1051		R196E; 1000	11.1051	0.458051
G12	7088	R196E; 1000		9.0482		R196E; 1000	9.0482	0.37321
H10	10730	R196A; 1000		17.2489		R196A; 1000	17.2489	0.711462	0.683066	0.0906165
H11	14767	R196A; 1000		18.3307		R196A; 1000	18.3307	0.756083
H12	9503	R196A; 1000		14.1017		R196A; 1000	14.1017	0.581652
Measurement, renialla luciferase activity
D10	98098	wt, 1000
D11	81223	wt, 1000
D12	56943	wt, 1000
E10	79246	Empty, 1000
E11	76161	Empty, 1000
E12	64108	Empty, 1000
F10	125588	C155S, 1000
F11	70743	C155S, 1000
F12	93383	C155S, 1000
G10	65585	R196E; 1000
G11	66465	R196E; 1000
G12	78336	R196E; 1000
H10	62207	R196A; 1000
H11	80559	R196A; 1000
H12	67389	R196A; 1000

## Sheet: Figure 4E
Plate Identifier :	NER-20130219			normalized activity = measured firefly activity/renilla luciferase activity) divided by a normalization factor
Measurement Date :	19/02/2013			activity (% average wt) = average normalized activity
Measurement Time :	11:03:11
Measurement, firefly luciferase activity
Well	raw activity			normalized activity
A07	103680	wt, 0		77.357		wt, 0	77.357	1.29015	1	0.270214		Normalization 0 J/m2		59.9597
A08	122268	wt, 0		57.2196		wt, 0	57.2196	0.954301
A09	154132	wt, 0		45.3026		wt, 0	45.3026	0.75555
A10	113765	Empty, 0		84.5296		Empty, 0	84.5296	1.40977	1.32684	0.0760672
A11	135914	Empty, 0		78.5725		Empty, 0	78.5725	1.31042
A12	108588	Empty, 0		75.5684		Empty, 0	75.5684	1.26032
B07	65768	C155S, 0		83.5457		C155S, 0	83.5457	1.39336	1.06139	0.355999
B08	119179	C155S, 0		41.0993		C155S, 0	41.0993	0.685449
B09	16076	C155S, 0		66.2764		C155S, 0	66.2764	1.10535
B10	158640	R196E, 0		81.3146		R196E, 0	81.3146	1.35615	1.03272	0.298981
B11	223441	R196E, 0		58.4955		R196E, 0	58.4955	0.97558
B12	178359	R196E, 0		45.9555		R196E, 0	45.9555	0.76644
C07	48152	R196A, 0		51.5695		R196A, 0	51.5695	0.860069	1.06778	0.182688
C08	33788	R196A, 0		68.34		R196A, 0	68.34	1.13977
C09	83186	R196A, 0		72.1625		R196A, 0	72.1625	1.20352
Measurement, renialla luciferase activity
																	0.24091	0.24091
A07	134028	wt, 0															0.0552043	0.0552043
A08	213682	wt, 0															0.067818	0.067818
A09	340228	wt, 0															0.00114294	0.00114294
A10	134586	Empty, 0															0.317392	0.317392
A11	172979	Empty, 0															0.00388979	0.00388979
A12	143695	Empty, 0															0.174792	0.174792
B07	78721	C155S, 0															0.0426199	0.0426199
B08	289978	C155S, 0															0.162876	0.162876
B09	24256	C155S, 0															0.0326666	0.0326666
B10	195094	R196E, 0
B11	381980	R196E, 0
B12	388112	R196E, 0
C07	93373	R196A, 0
C08	49441	R196A, 0
C09	115276	R196A, 0
