# Supplementary material for: In TFIIH, XPD Helicase Is Exclusively Devoted to DNA Repair
Source: PLoS Biol. 2014 Sep 30;12(9):e1001954. doi: 10.1371/journal.pbio.1001954 (PMC4182028; doi:10.1371/journal.pbio.1001954)
Supplement: Table S4 — Contains data for Figure S4. (XLSX) [file pbio.1001954.s008.xlsx]

## Sheet: Figure S4
Experiment from 20140627
Kinetics	XPD-wt 45' set to 100
							time	no-XPD	wt	C134S	R722W	K48R
	time (min)	raw intensity	normalized intensity				0	0	0	0	0	0
no-XPD	10	4071	0.0670455				10	0.0670455	0.565217	0.45555	0.233877	0.644269
no-XPD	20	12079	0.19893				20	0.19893		0.564789	0.337055	0.817572
no-XPD	45	23069	0.379924				45	0.379924	1	0.735244	0.455847	1.02057
XPD-wt	10	34320	0.565217
XPD-wt	20
XPD-wt	45	60720	1
XPD-C134S	10	27661	0.45555
XPD-C134S	20	34294	0.564789
XPD-C134S	45	44644	0.735244
XPD-R722W	10	14201	0.233877
XPD-R722W	20	20466	0.337055
XPD-R722W	45	27679	0.455847
XPD-K48R	10	39120	0.644269
XPD-K48R	20	49643	0.817572
XPD-K48R	45	61969	1.02057
